# Supplementary material for: Contextual and Individual Factors Influencing Periodontal Treatment Needs by Elderly Brazilians: A Multilevel Analysis
Source: PLoS One. 2016 Jun 1;11(6):e0156231. doi: 10.1371/journal.pone.0156231 (PMC4889082; doi:10.1371/journal.pone.0156231)
Supplement: S1 File — The codebook of the databank from the 2010 National Oral Health Survey. (XLS) [file pone.0156231.s001.xls]

## Sheet: Sheet1
Página de Códigos (Codebook)
DOMAIN
		Value
attributes	Label	Domain
	Kind	Numeric
	Format	F2
	Measure	Scale
Categories	1	Porto Velho
	2	Rio Branco
	3	Manaus
	4	Boa Vista
	5	Belém
	6	Macapá
	7	Palmas
	8	São Luís
	9	Teresina
	10	Fortaleza
	11	Natal
	12	João Pessoa
	13	Recife
	14	Maceió
	15	Aracaju
	16	Salvador
	17	Belo Horizonte
	18	Vitória
	19	Rio de Janeiro
	20	São Paulo
	21	Curitiba
	22	Florianópolis
	23	Porto Alegre
	24	Campo Grande
	25	Cuiabá
	26	Goiânia
	27	Brasília
	28	1-North
	29	2-Northeast
	30	3-Southeast
	31	4-South
	32	5-Midwest
CLUSTER
		Value
attributes	Label	Cluster
	Kind	Numeric
	Format	F15
	Measure	Scale
CLUSTER2
		Value
attributes	Label	Cluster Operacional
	Kind	String
	Format	A8
	Measure	Nominal
NSETOR
		Value
attributes	Label	Sector code
	Kind	String
	Format	A15
	Measure	Nominal
GR_ETARIO
		Value
attributes	Label	Age group
	Kind	Numeric
	Format	F1
	Measure	Scale
Categories	1	5 years old
	2	12 years old
	3	15 a 19 years old
	4	35 a 44 years old
	5	65 a 74years old
CAP_INT
		Value
attributes	Label	Capital city / inland municipalities
	Kind	Numeric
	Format	F8
	Measure	Scale
Categories	1	Capital city
	2	inland municipalities
REGIAO
		Value
attributes	Label	Region
	Kind	Numeric
	Format	F8
	Measure	Scale
Categories	1	North
	2	Northeast
	3	Southeast
	4	South
	5	Midwest
ESTADO
		Value
attributes	Label	State
	Kind	String
	Format	A2
	Measure	Nominal
COD_MUN
		Value
attributes	Label	Municipio code
	Kind	String
	Format	A7
	Measure	Nominal
SETOR
		Value
attributes	Label	Sector
	Kind	String
	Format	A8
	Measure	Nominal
DUP
		Value
attributes	Label	Original/Duplicate
	Kind	String
	Format	A1
	Measure	Nominal
Valid Values	1	Original
	2	Duplicate
IDADE
		Value
attributes	Label	Age
	Kind	Numeric
	Format	F2
	Measure	Scale
SEXO
		Value
attributes	Label	Sex
	Kind	String
	Format	A1
	Measure	Nominal
Valid Values	1	Male
	2	Female
	9	No information
GRP_ETNI
		Value
attributes	Label	Skin color/ Race
	Kind	String
	Format	A1
	Measure	Nominal
Valid Values	1	White
	2	Black
	3	Mongolian
	4	Mullato
	5	Indigenous
	9	No information
EXAME
		Value
attributes	Label	Exam
	Kind	String
	Format	A1
	Measure	Nominal
Valid Values	1	Exam done
	2	NR- not authorized
	3	NR-authorized and children not allowed
	4	NR-absence of resident
	5	NR-other reasons
USAPROTS
		Value
attributes	Label	Superior Prosthesis Use
	Kind	String
	Format	A1
	Measure	Nominal
Valid Values	0	Do not use
	1	One fixed prothesis
	2	More than one fixed prothesis
	3	Partial Denture
	4	Fixed prothesis + Partial Denture
	5	Dentures
Missing Values	9	No information
USAPROTI
		Value
attributes	Label	Lower Prosthesis Use
	Kind	String
	Format	A1
	Measure	Nominal
Valid Values	0	Do not use
	1	One fixed prothesis
	2	More than one fixed prothesis
	3	Partial Denture
	4	Fixed prothesis + Partial Denture
	5	Dentures
Missing Values	9	No information
NECPROTS
		Value
attributes	Label	Superior Prosthesis need
	Kind	String
	Format	A1
	Measure	Nominal
Valid Values	0	Do not need
	1	Need one
	2	Need more than one
	3	Need two combined prostheses
	4	Dentures
Missing Values	9	No information
NECPROTI
		Value
attributes	Label	Lower Prosthesis need
	Kind	String
	Format	A1
	Measure	Nominal
Valid Values	0	Do not need
	1	Need one
	2	Need more than one
	3	Need two combined prostheses
	4	Dentures
Missing Values	9	No information
NECPROT
		Value
attributes	Label	Prosthesis need
	Kind	String
	Format	A2
	Measure	Nominal
Valid Values	0	Need one
	1	Need more than one
	2	Need two combined prostheses
	3	Dentures
	4	Partial Denturel + Dentures
	5	Two Dentures
Missing Values	9	No information
FLUOROSE
		Value
attributes	Label	fluorosis
	Kind	String
	Format	A1
	Measure	Nominal
Valid Values	0	Normal
	1	questionable
	2	very light
	3	Ligth
	4	Moderate
	5	Severe
Missing Values	9	No information
FLUOROSE2
		Value
attributes	Label	fluorosis prevalence
	Kind	Numeric
	Format	F1
	Measure	Scale
Categories	0	No fluorosis
	1	With fluorosis
	9	No information
TRAUMA12
		Value
attributes	Label	Trauma tooth 12
	Kind	String
	Format	A1
	Measure	Nominal
Valid Values	0	no trauma
	1	enamel fracture
	2	enamel fracture / dentine
	3	fracture with pulp exposure
	4	Absence due to trauma
Missing Values	9	No information
TRAUMA11
		Value
attributes	Label	Trauma tooth 11
	Kind	String
	Format	A1
	Measure	Nominal
Valid Values	0	No trauma
	1	enamel fracture
	2	enamel fracture / dentine
	3	fracture with pulp exposure
	4	Absence due to trauma
Missing Values	9	No information
TRAUMA21
		Value
attributes	Label	Trauma tooth 21
	Kind	String
	Format	A1
	Measure	Nominal
Valid Values	0	no trauma
	1	enamel fracture
	2	enamel fracture / dentine
	3	fracture with pulp exposure
	4	Absence due to trauma
Missing Values	9	No information
TRAUMA22
		Value
attributes	Label	Trauma tooth 22
	Kind	String
	Format	A1
	Measure	Nominal
Valid Values	0	no trauma
	1	enamel fracture
	2	enamel fracture / dentine
	3	fracture with pulp exposure
	4	Absence due to trauma
Missing Values	9	No information
TRAUMA32
		Value
attributes	Label	Trauma tooth 32
	Kind	String
	Format	A1
	Measure	Nominal
Valid Values	0	no trauma
	1	enamel fracture
	2	enamel fracture / dentine
	3	fracture with pulp exposure
	4	Absence due to trauma
Missing Values	9	No information
TRAUMA31
		Value
attributes	Label	Trauma tooth 31
	Kind	String
	Format	A1
	Measure	Nominal
Valid Values	0	no trauma
	1	enamel fracture
	2	enamel fracture / dentine
	3	fracture with pulp exposure
	4	Absence due to trauma
Missing Values	9	No information
TRAUMA41
		Value
attributes	Label	Trauma tooth 41
	Kind	String
	Format	A1
	Measure	Nominal
Valid Values	0	no trauma
	1	enamel fracture
	2	enamel fracture / dentine
	3	fracture with pulp exposure
	4	Absence due to trauma
Missing Values	9	No information
TRAUMA42
		Value
attributes	Label	Trauma tooth 42
	Kind	String
	Format	A1
	Measure	Nominal
Valid Values	0	no trauma
	1	enamel fracture
	2	enamel fracture / dentine
	3	fracture with pulp exposure
	4	Absence due to trauma
Missing Values	9	No information
TRAUMA0
		Value
attributes	Label	no trauma
	Kind	Numeric
	Format	F8
	Measure	Scale
TRAUMA1
		Value
attributes	Label	enamel fracture
	Kind	Numeric
	Format	F8
	Measure	Scale
TRAUMA2
		Value
attributes	Label	enamel fracture/dentine
	Kind	Numeric
	Format	F8
	Measure	Scale
TRAUMA3
		Value
attributes	Label	Fracture with pulp exposure
	Kind	Numeric
	Format	F8
	Measure	Scale
TRAUMA4
		Value
attributes	Label	Absence due to trauma
	Kind	Numeric
	Format	F8
	Measure	Scale
TRAUMA9
		Value
attributes	Label	No information
	Kind	Numeric
	Format	F8
	Measure	Scale
TRAUMA
		Value
attributes	Label	Dental Trauma
	Kind	Numeric
	Format	F8
	Measure	Scale
MAX_TRA
		Value
attributes	Label	Maximum score Trauma
	Kind	String
	Format	A1
	Measure	Nominal
Valid Values	0	no trauma
	1	enamel fracture
	2	enamel fracture / dentine
	3	fracture with pulp exposure
	4	Absence due to trauma
Missing Values	9	No information
DENTIC_S
		Value
attributes	Label	upper teeth
	Kind	Numeric
	Format	F2
	Measure	Scale
DENTIC_I
		Value
attributes	Label	Lower teeth
	Kind	Numeric
	Format	F2
	Measure	Scale
APINHAME
		Value
attributes	Label	crowding
	Kind	Numeric
	Format	F1
	Measure	Scale
Categories	0	without crowding
	1	1 segment crowding
	2	2 segments crowding
ESPACAME
		Value
attributes	Label	spacing
	Kind	Numeric
	Format	F1
	Measure	Scale
Categories	0	No Spacing
	1	1 segment Spacing
	2	2 segments Spacing
DIASTEMA
		Value
attributes	Label	DAI-Diastema
	Kind	Numeric
	Format	F1
	Measure	Scale
DESALINS
		Value
attributes	Label	Upper misalignment
	Kind	Numeric
	Format	F1
	Measure	Scale
DESALINI
		Value
attributes	Label	Lower misalignment
	Kind	Numeric
	Format	F1
	Measure	Scale
OVJETMAX
		Value
attributes	Label	DAI-Overjet upper Maxilar
	Kind	Numeric
	Format	F1
	Measure	Scale
OVJETMAN
		Value
attributes	Label	DAI-Overjet lower Mandibular
	Kind	Numeric
	Format	F1
	Measure	Scale
MORDABER
		Value
attributes	Label	open bite
	Kind	Numeric
	Format	F1
	Measure	Scale
RELACMOL
		Value
attributes	Label	molar ratio
	Kind	Numeric
	Format	F1
	Measure	Scale
Categories	0	Normal
	1	half cuspide
	2	one cuspide
DAI
		Value
attributes	Label	Escore DAI
	Kind	Numeric
	Format	F8
	Measure	Scale
CDAI
		Value
attributes	Label	class DAI
	Kind	Numeric
	Format	F1
	Measure	Scale
Categories	1	without malocclusion
	2	malocclusion
	3	Severe malocclusion
	4	Very severe malocclusion
CH_CAN
		Value
attributes	Label	Key canines
	Kind	String
	Format	A1
	Measure	Nominal
Valid Values	0	class I
	1	class II
	2	class III
Missing Values	9	No information
SOBRESSA
		Value
attributes	Label	Overjet
	Kind	String
	Format	A1
	Measure	Nominal
Valid Values	0	Normal
	1	enlarged
	2	butt
	3	Previous cross
Missing Values	9	No information
SOBREMOR
		Value
attributes	Label	Overbite
	Kind	String
	Format	A1
	Measure	Nominal
Valid Values	0	Normal
	1	reduced
	2	open
	3	deep
Missing Values	9	No information
MCP
		Value
attributes	Label	Bite Posterior Crusade
	Kind	String
	Format	A1
	Measure	Nominal
Valid Values	0	presence
	1	absence
Missing Values	9	No information
OCL5A
		Value
attributes	Label	5 years old occlusion
	Kind	Numeric
	Format	F4
	Measure	Scale
Categories	0	No
	1	yes
	9	No information
DENTAL18 até DENTAL48
		Value
attributes	Label	CPO-tooth 18
	Kind	String
	Format	A1
	Measure	Nominal
RADIC18 até RADIC48
		Value
attributes	Label	CPO-Raiz 18
	Kind	String
	Format	A1
	Measure	Nominal
NECTRA18 até NECTRAT48
		Value
attributes	Label	Need of treatment. 18
	Kind	String
	Format	A1
	Measure	Nominal
NT_0
		Value
attributes	Label	No Need of treatment
	Kind	Numeric
	Format	F2
	Measure	Scale
NT_1
		Value
attributes	Label	One face dental restoration
	Kind	Numeric
	Format	F2
	Measure	Scale
NT_2
		Value
attributes	Label	two face dental restoration
	Kind	Numeric
	Format	F2
	Measure	Scale
NT_3
		Value
attributes	Label	dental crown
	Kind	Numeric
	Format	F2
	Measure	Scale
NT_4
		Value
attributes	Label	dental facet
	Kind	Numeric
	Format	F2
	Measure	Scale
NT_5
		Value
attributes	Label	endodontic treatment
	Kind	Numeric
	Format	F2
	Measure	Scale
NT_6
		Value
attributes	Label	extraction
	Kind	Numeric
	Format	F2
	Measure	Scale
NT_7
		Value
attributes	Label	remineralization
	Kind	Numeric
	Format	F2
	Measure	Scale
NT_8
		Value
attributes	Label	sealant
	Kind	Numeric
	Format	F2
	Measure	Scale
NT_9
		Value
attributes	Label	No information
	Kind	Numeric
	Format	F2
	Measure	Scale
P_HIGIDO
		Value
attributes	Label	permanent tooth higid
	Kind	Numeric
	Format	F8
	Measure	Scale
P_CARIADO
		Value
attributes	Label	permanent tooth caries
	Kind	Numeric
	Format	F8
	Measure	Scale
P_RESCAR
		Value
attributes	Label	permanent tooth caries or permanent tooth restored
	Kind	Numeric
	Format	F8
	Measure	Scale
P_REST
		Value
attributes	Label	restored permanent tooth
	Kind	Numeric
	Format	F8
	Measure	Scale
P_PERD
		Value
attributes	Label	Lost permanent tooth
	Kind	Numeric
	Format	F8
	Measure	Scale
CPOD
		Value
attributes	Label	CPO-D
	Kind	Numeric
	Format	F8
	Measure	Scale
D_HIGIDO
		Value
attributes	Label	primary tooth higid
	Kind	Numeric
	Format	F8
	Measure	Scale
D_CARIADO
		Value
attributes	Label	primary tooth caries
	Kind	Numeric
	Format	F8
	Measure	Scale
D_RESCAR
		Value
attributes	Label	primary tooth restored or primary tooth caries
	Kind	Numeric
	Format	F8
	Measure	Scale
D_REST
		Value
attributes	Label	Restored primary tooth
	Kind	Numeric
	Format	F8
	Measure	Scale
D_PERD
		Value
attributes	Label	Lost primary tooth
	Kind	Numeric
	Format	F8
	Measure	Scale
CEO
		Value
attributes	Label	ceo-d
	Kind	Numeric
	Format	F8
	Measure	Scale
PCAR_DEC
		Value
attributes	Label	preventing caries in primary tooth
	Kind	Numeric
	Format	F8
	Measure	Scale
Categories	0	ceo-d = 0
	1	ceo-d >= 1
PCAR_PER
		Value
attributes	Label	preventing caries in permanent teeth
	Kind	Numeric
	Format	F8
	Measure	Scale
Categories	0	CPO-D = 0
	1	CPO-D >= 1
R_HIGIDA
		Value
attributes	Label	Higid root
	Kind	Numeric
	Format	F8
	Measure	Scale
R_CARIADA
		Value
attributes	Label	carious root
	Kind	Numeric
	Format	F8
	Measure	Scale
R_RESCAR
		Value
attributes	Label	Restored root or carious root
	Kind	Numeric
	Format	F8
	Measure	Scale
R_REST
		Value
attributes	Label	Restored root
	Kind	Numeric
	Format	F8
	Measure	Scale
R_APOIO
		Value
attributes	Label	Dental Crown
	Kind	Numeric
	Format	F8
	Measure	Scale
R_TOTAL
		Value
attributes	Label	Total Exposed Roots
	Kind	Numeric
	Format	F8
	Measure	Scale
CPI_S17
		Value
attributes	Label	CPI-gingival bleeding 17
	Kind	String
	Format	A1
	Measure	Nominal
CPI_S11
		Value
attributes	Label	CPI-gingival bleeding 11
	Kind	String
	Format	A1
	Measure	Nominal
CPI_S27
		Value
attributes	Label	CPI-gingival bleeding 27
	Kind	String
	Format	A1
	Measure	Nominal
CPI_S37
		Value
attributes	Label	CPI-gingival bleeding 37
	Kind	String
	Format	A1
	Measure	Nominal
CPI_S31
		Value
attributes	Label	CPI-gingival bleeding 31
	Kind	String
	Format	A1
	Measure	Nominal
CPI_S47
		Value
attributes	Label	CPI-gingival bleeding 47
	Kind	String
	Format	A1
	Measure	Nominal
CPI_C17
		Value
attributes	Label	CPI- dental calculus 17
	Kind	String
	Format	A1
	Measure	Nominal
CPI_C11
		Value
attributes	Label	CPI- dental calculus 11
	Kind	String
	Format	A1
	Measure	Nominal
CPI_C27
		Value
attributes	Label	CPI- dental calculus 27
	Kind	String
	Format	A1
	Measure	Nominal
CPI_C37
		Value
attributes	Label	CPI- dental calculus 37
	Kind	String
	Format	A1
	Measure	Nominal
CPI_C31
		Value
attributes	Label	CPI- dental calculus 31
	Kind	String
	Format	A1
	Measure	Nominal
CPI_C47
		Value
attributes	Label	CPI- dental calculus 47
	Kind	String
	Format	A1
	Measure	Nominal
CPI_B17
		Value
attributes	Label	CPI-periodontal pocket 17
	Kind	String
	Format	A1
	Measure	Nominal
CPI_B11
		Value
attributes	Label	CPI-periodontal pocket 11
	Kind	String
	Format	A1
	Measure	Nominal
CPI_B27
		Value
attributes	Label	CPI-periodontal pocket 27
	Kind	String
	Format	A1
	Measure	Nominal
CPI_B37
		Value
attributes	Label	CPI-periodontal pocket 37
	Kind	String
	Format	A1
	Measure	Nominal
CPI_B31
		Value
attributes	Label	CPI-periodontal pocket 31
	Kind	String
	Format	A1
	Measure	Nominal
CPI_B47
		Value
attributes	Label	CPI-periodontal pocket 47
	Kind	String
	Format	A1
	Measure	Nominal
CPI_S
		Value
attributes	Label	CPI gingival bleeding
	Kind	Numeric
	Format	F8
	Measure	Scale
CPI_C
		Value
attributes	Label	CPI dental calculus
	Kind	Numeric
	Format	F8
	Measure	Scale
CPI_BR
		Value
attributes	Label	CPI shallow periodontal pocket
	Kind	Numeric
	Format	F8
	Measure	Scale
CPI_BP
		Value
attributes	Label	CPI deep periodontal pocket
	Kind	Numeric
	Format	F8
	Measure	Scale
CPI17
		Value
attributes	Label	upper Right
	Kind	String
	Format	A1
	Measure	Nominal
Valid Values	0	higid
	1	gingival bleeding
	2	dental calculus
	3	periodontal pocket 4-5 mm
	4	periodontal pocket 6 mm ou +
Missing Values	A	No examinated
	X	excluded
CPI11
		Value
attributes	Label	upper central
	Kind	String
	Format	A1
	Measure	Nominal
Valid Values	0	higid
	1	gingival bleeding
	2	dental calculus
	3	periodontal pocket 4-5 mm
	4	periodontal pocket 6 mm ou +
Missing Values	A	No examinated
	X	excluded
CPI27
		Value
attributes	Label	Upeer left
	Kind	String
	Format	A1
	Measure	Nominal
Valid Values	0	higid
	1	gingival bleeding
	2	dental calculus
	3	periodontal pocket 4-5 mm
	4	periodontal pocket 6 mm ou +
Missing Values	A	No examinated
	X	excluded
CPI37
		Value
attributes	Label	lower left
	Kind	String
	Format	A1
	Measure	Nominal
Valid Values	0	higid
	1	gingival bleeding
	2	dental calculus
	3	periodontal pocket 4-5 mm
	4	periodontal pocket 6 mm ou +
Missing Values	A	No examinated
	X	excluded
CPI31
		Value
attributes	Label	lower Central
	Kind	String
	Format	A1
	Measure	Nominal
Valid Values	0	higid
	1	gingival bleeding
	2	dental calculus
	3	periodontal pocket 4-5 mm
	4	periodontal pocket 6 mm ou +
Missing Values	A	No examinated
	X	excluded
CPI47
		Value
attributes	Label	lower right
	Kind	String
	Format	A1
	Measure	Nominal
Valid Values	0	higid
	1	gingival bleeding
	2	dental calculus
	3	periodontal pocket 4-5 mm
	4	periodontal pocket 6 mm ou +
Missing Values	A	No examinated
	X	excluded
MAXCPI
		Value
attributes	Label	CPI Maximum score
	Kind	String
	Format	A1
	Measure	Nominal
Valid Values	0	higid
	1	gingival bleeding
	2	dental calculus
	3	periodontal pocket 4-5 mm
	4	periodontal pocket 6 mm ou +
	X	excluded
Missing Values	A	No examinated
P_SANG
		Value
attributes	Label	Prevalence of gingival bleeding
	Kind	Numeric
	Format	F8
	Measure	Scale
Categories	0	No
	1	yes
P_CALC
		Value
attributes	Label	prevalence of dental calculus
	Kind	Numeric
	Format	F8
	Measure	Scale
Categories	0	No
	1	yes
P_BR
		Value
attributes	Label	prevalence of shallow periodontal pocket
	Kind	Numeric
	Format	F8
	Measure	Scale
Categories	0	No
	1	yes
P_BP
		Value
attributes	Label	prevalence of deep periodontal pocket
	Kind	Numeric
	Format	F8
	Measure	Scale
Categories	0	No
	1	yes
PIP17
		Value
attributes	Label	PIP 17
	Kind	String
	Format	A1
	Measure	Nominal
Valid Values	0	attachment loss 0-3 mm
	1	attachment loss 4-5 mm
	2	attachment loss 6-8 mm
	3	attachment loss 9-11 mm
	4	attachment loss 12mm e +
	X	excluded
Missing Values	9	No examinated
PIP11
		Value
attributes	Label	PIP 11
	Kind	String
	Format	A1
	Measure	Nominal
Valid Values	0	attachment loss 0-3 mm
	1	attachment loss 4-5 mm
	2	attachment loss 6-8 mm
	3	attachment loss 9-11 mm
	4	attachment loss 12mm e +
	X	excluded
Missing Values	9	No examinated
PIP27
		Value
attributes	Label	PIP 27
	Kind	String
	Format	A1
	Measure	Nominal
Valid Values	0	attachment loss 0-3 mm
	1	attachment loss 4-5 mm
	2	attachment loss 6-8 mm
	3	attachment loss 9-11 mm
	4	attachment loss 12mm e +
	X	excluded
Missing Values	9	No examinated
PIP37
		Value
attributes	Label	PIP 37
	Kind	String
	Format	A1
	Measure	Nominal
Valid Values	0	attachment loss 0-3 mm
	1	attachment loss 4-5 mm
	2	attachment loss 6-8 mm
	3	attachment loss 9-11 mm
	4	attachment loss 12mm e +
	X	excluded
Missing Values	9	No examinated
PIP31
		Value
attributes	Label	PIP 31
	Kind	String
	Format	A1
	Measure	Nominal
Valid Values	0	attachment loss 0-3 mm
	1	attachment loss 4-5 mm
	2	attachment loss 6-8 mm
	3	attachment loss 9-11 mm
	4	attachment loss 12mm e +
	X	excluded
Missing Values	9	No examinated
PIP47
		Value
attributes	Label	PIP 47
	Kind	String
	Format	A1
	Measure	Nominal
Valid Values	0	attachment loss 0-3 mm
	1	attachment loss 4-5 mm
	2	attachment loss 6-8 mm
	3	attachment loss 9-11 mm
	4	attachment loss 12mm e +
	X	Excluded
Missing Values	9	No Examinated
MAXPIP
		Value
attributes	Label	PIP Escore Máximo
	Kind	String
	Format	A1
	Measure	Nominal
Valid Values	0	attachment attachment attachment loss 0-3 mm
	1	attachment loss 4-5 mm
	2	attachment loss 6-8 mm
	3	attachment loss 9-11 mm
	4	attachment loss12 mm ou +
	X	Excluded
Missing Values	9	No Examinated
QUEST_01
		Value
attributes	Label	Number of people
	Kind	Numeric
	Format	F2
	Measure	Scale
QUEST_02
		Value
attributes	Label	Number of Rooms
	Kind	Numeric
	Format	F2
	Measure	Scale
QUEST_03
		Value
attributes	Label	amount of material goods
	Kind	Numeric
	Format	F2
	Measure	Scale
QUEST_04
		Value
attributes	Label	family income
	Kind	Numeric
	Format	F1
	Measure	Scale
Categories	1	Up to 250
	2	251 to 500
	3	501 to 1.500
	4	1.501 to 2.500
	5	2.501 to 4.500
	6	4.501 to 9.500
	7	More than 9.500
	9	Do not know/Do not answered
QUEST_05
		Value
attributes	Label	schooling
	Kind	Numeric
	Format	F2
	Measure	Scale
QUEST_06
		Value
attributes	Label	need for dental treatment
	Kind	String
	Format	A1
	Measure	Nominal
Valid Values	0	No
	1	yes
	9	Do not know/Do not answered
QUEST_07
		Value
attributes	Label	toothache (6 months)
	Kind	String
	Format	A1
	Measure	Nominal
Valid Values	0	No
	1	yes
	9	Do not know/Do not answered
Missing Values	8	not applicable
QUEST_08
		Value
attributes	Label	severity of toothache
	Kind	Numeric
	Format	F2
	Measure	Scale
QUEST_09
		Value
attributes	Label	consultation with dentist
	Kind	String
	Format	A1
	Measure	Nominal
Valid Values	0	No
	1	yes
	9	Do not know/No informou
QUEST_10
		Value
attributes	Label	consultation frequency
	Kind	String
	Format	A1
	Measure	Nominal
Valid Values	1	Less than 1 year
	2	1 to 2 years
	3	3 years or more
	9	Do not know/Do not answered
Missing Values	8	not applicable
QUEST_11
		Value
attributes	Label	where you consulted?
	Kind	String
	Format	A1
	Measure	Nominal
Valid Values	1	Public service
	2	particular service
	3	Health Plan / Agreements
	4	Others
	9	Do not know/Do not answered
Missing Values	8	not applicable
QUEST_12
		Value
attributes	Label	Reason for consultation
	Kind	String
	Format	A1
	Measure	Nominal
Valid Values	1	Prevention
	2	Ache
	3	Extraction
	4	treatment
	5	Others
	9	Do not know/Do not answered
Missing Values	8	not applicable
QUEST_13
		Value
attributes	Label	Query Evaluation
	Kind	Numeric
	Format	F1
	Measure	Scale
Categories	1	Very good
	2	Good
	3	Regular
	4	Bad
	5	Very bad
	8	not applicable
	9	Do not know/Do not answered
QUEST_14
		Value
attributes	Label	satisfaction with teeth and mouth
	Kind	Numeric
	Format	F1
	Measure	Scale
Categories	1	very satisfied
	2	satisfied
	3	neither satisfied nor dissatisfied
	4	dissatisfied
	5	very dissatisfied
	9	Do not know/Do not answered
QUEST_15
		Value
attributes	Label	need for prosthesis
	Kind	String
	Format	A1
	Measure	Nominal
Valid Values	0	No
	1	yes
	9	Do not know/Do not answered
Missing Values	8	not applicable
QUEST_161
		Value
attributes	Label	difficulty eating
	Kind	Numeric
	Format	F1
	Measure	Scale
Categories	0	No
	1	yes
	8	not applicable
	9	Do not know/Do not answered
QUEST_162
		Value
attributes	Label	Uncomfortable when brushing teeth
	Kind	Numeric
	Format	F1
	Measure	Scale
Categories	0	No
	1	yes
	8	not applicable
	9	Do not know/Do not answered
QUEST_163
		Value
attributes	Label	Nervousness or irritation
	Kind	Numeric
	Format	F1
	Measure	Scale
Categories	0	No
	1	yes
	8	not applicable
	9	Do not know/Do not answered
QUEST_164
		Value
attributes	Label	Disrupts leisure
	Kind	Numeric
	Format	F1
	Measure	Scale
Categories	0	No
	1	yes
	8	not applicable
	9	Do not know/Do not answered
QUEST_165
		Value
attributes	Label	b
	Kind	Numeric
	Format	F1
	Measure	Scale
Categories	0	No
	1	yes
	8	not applicable
	9	Do not know/Do not answered
QUEST_166
		Value
attributes	Label	Difficulty speaking
	Kind	Numeric
	Format	F1
	Measure	Scale
Categories	0	No
	1	yes
	8	not applicable
	9	Do not know/Do not answered
QUEST_167
		Value
attributes	Label	Shame to smile
	Kind	Numeric
	Format	F1
	Measure	Scale
Categories	0	No
	1	yes
	8	not applicable
	9	Do not know/Do not answered
QUEST_168
		Value
attributes	Label	Hinders study / work
	Kind	Numeric
	Format	F1
	Measure	Scale
Categories	0	No
	1	yes
	8	not applicable
	9	Do not know/Do not answered
QUEST_169
		Value
attributes	Label	Disrupts sleep
	Kind	Numeric
	Format	F1
	Measure	Scale
Categories	0	No
	1	yes
	8	not applicable
	9	Do not know/Do not answered
OIDP
		Value
attributes	Label	OIDP
	Kind	Numeric
	Format	F8
	Measure	Scale
OIDP2
		Value
attributes	Label	OIDP (Dicot)
	Kind	Numeric
	Format	F8
	Measure	Scale
Categories	0	OIDP = 0
	1	OIDP >= 1
F1
		Value
attributes	Label	F1
	Kind	Numeric
	Format	F11.4
	Measure	Scale
F2
		Value
attributes	Label	F2
	Kind	Numeric
	Format	F11.5
	Measure	Scale
F3
		Value
attributes	Label	F3
	Kind	Numeric
	Format	F11.5
	Measure	Scale
F
		Value
attributes	Label	F
	Kind	Numeric
	Format	F11.5
	Measure	Scale
BWGR_ET
		Value
attributes	Label	Basic Weight
	Kind	Numeric
	Format	F12.2
	Measure	Scale
